# Supplementary material for: Food safety practice and associated factors in public food establishments of Ethiopia: A systematic review and meta-analysis
Source: PLoS One. 2022 May 27;17(5):e0268918. doi: 10.1371/journal.pone.0268918 (PMC9140249; doi:10.1371/journal.pone.0268918)
Supplement: S5 File — (XLSX) [file pone.0268918.s005.xlsx]

## Sheet: Article Matrix
Authors	Study	Titles	Year	Peer reviewed	Study design	setting	area	sample size	measurnment tool	prevalence	volume	Issue	pages	publisher
Fasikaw Adbarie Chekol, Melkitu Fentie Melak, Aysheshim Kassahun Belew and Ejigu Gebeye Zeleke	Chekol et al.	Food handling practice and associated factors among food handlers in public food establishments, Northwest Ethiopia	2019	Yes	Cross-sectional	Institituion-based (café, restaurants, butcherys)	Amhara (Debark)	416	Interview	167 (40.1)	12	20	4027-	BMC, research Note
Melese Abate Reta, Mekonnin Tesfa Lemma, Ashete Adere Gemeda, Getasew Assefa Lemlem	Melese Abate Reta et al.	Food handling practices and associated factors among food handlers working in public food and drink service establishments in Woldia town, Northeast Ethiopia	2021	Yes	Cross-sectional	Institituion-based (café, restaurants)	Amhara (Woldia)	288	Interview	134 (46.5)	40	128	https://doi.org/10.11604/pamj.2021.40.128.19757	Pan-African Medical Journal
Ayehu Gashe Tessema, Kassahun Alemu Gelaye and Daniel Haile Chercos	Tessema et al.	Factors affecting food handling Practices among food handlers of Dangila town food and drink establishments, North West Ethiopia	2014	Yes	Cross-sectional	instituton-based(Hotel, cafes, juice shops, restaurants	Amhara (Dangila)	406	Interview	213 (52.5)	14	1	571	BMC, Public Health
Tadege Alemayehu, Zewdie Aderaw, Mastewal Giza ,Gedefaw Diress	Alemayehu et al.	Food Safety Knowledge, Handling Practices and Associated Factors Among Food Handlers Working in Food Establishments in Debre Markos Town, Northwest Ethiopia, 2020: Institution-Based Cross-Sectional Study	2021	Yes	Cross-sectional	Insititution-based (cafes, hotels, restaurants)	Amhara (Debre markos)	408	Interview	220 (53.7%)	14	1	1155-1163	Dove press, Risk Managmenet and Health care policy
Samuel Chane Teferi , Israel Sebsibe, and Birhanu Adibaru	Samuel Chane Teferi et al.	Food Safety Practices and Associated Factors among Food Handlers of Fiche Town, North Shewa Zone, Ethiopia	2021	Yes	Cross-sectional	(instition-based)hotels, cafe and restaurants, snack houses, restaurants, juice houses, ´ and butcher shops	Oromia (Fiche)	422	Interview	213 (50.5)	13	20	7	Hindawi, Journal of Environmental and Public Health
Terefe Derso, Amare Tariku, Fekadu Ambaw, Marew Alemenhew, Gashaw Andargie Biks and Ansha Nega	Derso et al	Socio-demographic factors and availability of piped fountains afect food hygiene practice of food handlers in Bahir Dar Town, northwest Ethiopia: a cross-sectional study	2017	Yes	Cross-sectional	restaurants	Amhara (Bahirdar)	417	Interview	282 (67.6)	10	11	628	BMC research note
Dejene Legesse , Marlign Tilahun , Eskezyiaw Agedew and Desta Haftu	Legesse D, et al	Food Handling Practices and Associated Factors among Food Handlers in Arba Minch Town Public Food Establishments in Gamo Gofa Zone, Southern Ethiopia	2017	Yes	Cross-sectional	Insititution-based (cafes, hotels, restaurants)	SNNPR, Gamo Goffa	383	Interview	125(32.5)	7	2	112-119	Epidemiology: Open Access
Mohamed Mussema	Mohamed Mussema	Food Safety Practice and Its Associated Factors Among Food Handlers in Public Food Establishments of Godey Town, Somali Region, Eastern Ethiopia	2021	Yes	Cross-sectional	Insititution-based (cafes, hotels, restaurants)	Godey town, Somali	390	Interview	80 (20.9%)	11	7	112	Research on Humanities and Social Sciences
Ahmed Mohammed, Abdi Abdella Amano, Abadir Abrahim, Mulusew Getahun, Sabit Ababor, Abera Kumie	Abdi et al	Food Hygiene Practices and Associated Factors Among Food Handlers Working in Food Establishments in the Bole Sub City, Addis Ababa, Ethiopia	2017	Yes	Cross-sectional	Hotels below star level, café and restaurants, bar and restaurants, bar snacks and ‘Menafesha bet.’	Addis Ababa	394	Observation and Interview	108(27.4 )	13	4	1861-1868	Risk Management and Healthcare Policy
Adane Tesfaye, Yadessa Tegene	Tesfaye A, et al	Assessment of Food Hygiene and Safety Practices among Street Food Vendors and its Associated Factors in Urban Areas of Shashemane, West Arsi Zone, Oromia Ethiopia, 2019	2020	Yes	Cross-sectional	Hotels below star level, café and restaurants, bar and restaurants,	Oromia (Shsashemene)	120	Interview	33(27.5)	4	1	001-005	Scientifi c Journal of Immunology & Immunotherapy
Jember Azanaw , Mulat Gebrehiwot and Henok Dagne	Aznaw et al	Factors associated with food safety practices among food handlers: facility-based cross-sectional study	2019	Yes	Cross-sectional	Insititution-based (cafes, hotels, restaurants)	Amhara (Gonder)	326	Interview	188 (49.0%)	12		683	BMC Research Notes
Metadel Adane, Brhanu Teka, Yirga Gismu, Goitom Halefom, Muluneh Ademe	Adane et al	Food hygiene and safety measures among food handlers in street food shops and food establishments of Dessie town, Ethiopia: A community-based cross-sectional study	2018	Yes	Cross-sectional	(hotel, restaurant, bar and restaurant, cafeteria and butcher houses	Amhara (Dessie)	116	Interviewand observation	84 (72%)	14	5	e0196919	Plos One
Lalit, I., Brkti, G. and Dejen, Y.	Lalit et al	Magnitude of hygienic practices and its associated factors of food handlers working in selected food and drinking establishments in Mekelle town, northern Ethiopia	2015	Yes	Cross-sectional	hotel, restaurant, snack bar or cafeteria and juice house	Tigray (Mekele)	369	interview and observation	196 (53.1)	22	6	2650-2656	International Food Research Journa
Shumi Abe and Godana Arero	Shumi et al	Food Safety Practice and Associated Factors among Food Handlers in the Public Food Establishments in Batu Town, Central Oromia, Ethiopia,	2021	Yes	Cross-sectional	Insititution-based (cafes, hotels, restaurants)	Oromia (Batu)	302	interview	176 (58)	11	2		Multidisciplinary Digital Publishing Institute

## Sheet: OR
Study	Year	prevalence	Sample Size	Region	Percent	lci	uci	Method
Chekol et al., 2019	2019	167	416	Amhara	40.1	35.5	44.9	IQ & O
Melese A, et al., 2021	2021	134	288	Amhara	46.5	40.8	52.3	O
Tessema et al., 2014	2014	213	406	Amhara	52.5	47.6	57.3	IQ & O
Alemayehu et al., 2022	2022	220	408	Amhara	53.9	49.1	58.7	O
Samuel et al., 2021	2021	213	422	Oromia	50.5	45.7	55.2	IQ & O
Derso et al., 2017	2017	282	417	Amhara	67.6	63	71.9	IQ
Legesse D, et al., 2017	2017	125	383	SNNPR	32.6	28.1	37.5	IQ & O
Mohamed M., 2021	2021	80	390	Somali	20.5	16.8	24.8	IQ
Abdi et al., 2017	2017	108	394	AA	27.4	23.2	32	IQ & O
Tesfaye A, et al., 2020	2020	33	120	Oromia	27.5	20.3	36.2	IQ & O
Aznaw et al., 2019	2019	188	326	Amhara	57.7	52.2	62.9	IQ
Adane et al., 2018	2018	84	116	Amhara	72.4	63.6	79.8	IQ
Lalit et al., 2015	2015	196	369	Tigray	53.1	48	58.2	IQ
Shumi et al., 2021	2021	176	302	Oromia	58.3	52.6	63.7	IQ

## Sheet: Workexperience
Study	Author	Year	Variable	aor	lci	uci
	Chekol et al.	2019	Work experience >6 months	0.95	0.41	3.45
	Melese Abate Reta et al. (2021)	2021	Work experience >6 months	2.43	2.08	13.17
	Alemayehu et al.	2021	Work experience >6 months	0.24	0.11	2.81
	Samuel Chane Teferi et al., 2021	2021	Work experience >6 months	3.11	1.53	6.31
	Derso et al,	2017	work expericne >6 months	0.4	0.01	6.4

## Sheet: Training on F.safety
Study	Author	Year	Variable	aor	lci	uci
	Melese Abate Reta et al.	2021	formal training	2.52	1.01	10.24
	Alemayehu et al.	2021	training on food safety	6.05	2.2	21.19
	Derso et al.	2017	training on food safety	4.7	1.7	10.8
	Legesse D, et al	2017	training on food safety	10.27	2.34	24.78
	Tesfaye A, et al	2020	training on food safety	3.2	1.56	11.26
	Aznaw et al	2019	training on food safety	4.01	2.71	10.77
	Adane et al	2018	training on food safety	2.7	1.8	10
	Shumi er al	2021	training on food safety	3.1	2.37	5.4

## Sheet: Frequent medical checkup
Study	Author	Year	Variable	aor	lci	uci
	Samuel Chane Teferi et al.	2021	medical checkup	1.16	1.09	5.26
	Legesse D, et al	2017	medical checkup	0.61	0.16	4.73
	Aznaw et al	2019	medical checkup	0.8	0.4	15.36
	Adane et al	2018	medical checkup	5.2	2.1	13

## Sheet: Inspection
Study	Author	Year	Variable	aor	lci	uci
	Melese Abate Reta et al.	2021	Annual (Yes)	2.24	1.05	7.09
	Samuel Chane Teferi et al.	2021	Annual	1.76	1.16	7.69
	Mohamed Mussema	2021	Annual	3.08	1.3	7.12
	Aznaw et al	2019	Annual	4.1	1.71	8.77
	Legesse D, et al	2017	Annual	5.09	3.71	11.49

## Sheet: Handwashing
Study	Author	Year	Variable	aor	lci	uci
	Mohamed Mussema	2021	hand washing facility	6.5	2.7	15.3
	Derso et al	2017	hand washing facility	2.1	1.1	5.8

## Sheet: Attitudee
Study	Author	Year	Variable	aor	lci	uci
	Melese Abate Reta et al.	2021	Attide favorable	12.96	1.96	17.52
	Legesse D, et al	2017	Attitude favorable	3.45	1.63	7.35
	Legesse D, et al	2017	Attitude favorable	3.45	1.78	6.69

## Sheet: Marital status
Study	Author	Year	Variable	aor	lci	uci
	Tessema et al.	2014	Marital status	1.52	1.4	2.6
	Aznaw et al	2019	Marital status (single)	0.36	0.05	0.85

## Sheet: Water storage equipment
Study	Author	Year	Variable	aor	lci	uci
	Tessema et al.	2014	existing water storage facility	3.16	1.47	4.85
	Abdi et al	2017	water storage equipment availability	2.67	1.38	6.15
	Lalit et al	2015	water storage equipment availability	2.89	1.43	5.87
	Adane et al	2018	water storage equipment availability	5.2	2.1	13
